# Supplementary material for: A Questionnaire of Physiotherapeutic Specific Exercises of Scoliosis—QPSSE
Source: J Clin Med. 2024 Jan 5;13(2):318. doi: 10.3390/jcm13020318 (PMC10816487; doi:10.3390/jcm13020318)
Supplement: Supplementary file 1 [file jcm-13-00318-s001.zip]

Archive with 1 entries (1 files):
- jcm-2755920-supplementary.pdf
